# Supplementary material for: Associations Between Cognitive Performance and Motor Signs in Older Adults with Alzheimer’s Dementia
Source: Medicina (Kaunas). 2025 Nov 27;61(12):2116. doi: 10.3390/medicina61122116 (PMC12734484; doi:10.3390/medicina61122116)
Supplement: Supplementary file 1 [file medicina-61-02116-s001.zip]

Archive with 1 entries (1 files):
- medicina-3939898-supplementary.pdf
